# Supplementary material for: Impact of Combined Heat and Salt Stresses on Tomato Plants—Insights into Nutrient Uptake and Redox Homeostasis
Source: Antioxidants (Basel). 2022 Feb 28;11(3):478. doi: 10.3390/antiox11030478 (PMC8944476; doi:10.3390/antiox11030478)
Supplement: Supplementary file 1 [file antioxidants-11-00478-s001.zip]

Archive with 1 entries (1 files):
- antioxidants-1591844-supplementary.pdf
